# Supplementary material for: Comparison of coproprevalence and seroprevalence to guide decision-making in national soil-transmitted helminthiasis control programs: Ethiopia as a case study
Source: PLoS Negl Trop Dis. 2022 Oct 5;16(10):e0010824. doi: 10.1371/journal.pntd.0010824 (PMC9534397; doi:10.1371/journal.pntd.0010824)
Supplement: S2 Info — All selected schools are listed. Geographical information includes coordinates (latitude, longitude and altitude (if available)), regional state and woreda. Survey information consists of survey date, cluster number (S1 Info) and field team ID. Ascaris endemicity level for the purpose of the school selection (level 1: coproprevalence = 0%; level 2: 0% < coproprevalence < 5%; level 3: 5% ≤ coproprevalence < 10%; level 4: 10% ≤ coproprevalence < 20%; level 5: 20% ≤ copro-prevalence < 30%; level 6: copro-prevalence ≥ 30%) was calculated based on coproprevalence results for Ascaris during the national mapping of STHs in Ethiopia between 2013 and 2015 [33]. Endemicity of lymphatic filariasis and onchocerciasis is documented on woreda level based on data of Sime et al. (2018) and Meribo et al. (2017) [35, 36]. Results of the 2019 survey include the detected coproprevalence for any STH and the different STH species for both any intensity and moderate-to-heavy intensity (MHI) infections as well as the coproprevalence for Schistosoma mansoni. Seroprevalence based on the AsLungL3-ELISA is recorded. All prevalence confidence intervals given are 95% Wilson score intervals. Mean FECs and mean ODr values on school level are documented. Furthermore, the number of students screened, the median age and the ratio male/female per school are recorded. (XLSX) [file pntd.0010824.s002.xlsx]

## Sheet: Sheet1
School characteristics															Any STH			Ascaris			Trichuris			Hookworm			AsLungL3 serology			Other helminths
school ID	school name	woreda ID	woreda name	regional state	survey date	geographical cluster (S1 Info panel A)	field team ID	latitude	longitude	altitude	Ascaris endemicity level (mapping 2013-2015) [1]	number of students screened	median age	ratio male/female	coproprevalence	coproprevalence Wilson score interval	MHI coproprevalence	coproprevalence	MHI coproprevalence	Mean FEC of positive subjects (EPG)	coproprevalence	MHI coproprevalence	Mean FEC of positive subjects (EPG)	coproprevalence	MHI coproprevalence	Mean FEC of positive subjects (EPG)	seroprevalence	seroprevalence Wilson score interval	mean ODr	Schistosoma mansoni coproprevalence	Lymphatic filariasis endemicity [2]	Onchocerciasis endemicity [3]
302	Sertie	332	Dewa Chefa	Amhara	November 2019	9	Amhara 4	10.8725	39.8611	1773	2	57	12	0.727414	0.0701754	0.027626420-0.16700170	0	0	0	NA	0	0	NA	0.0701754	0	10.5	0.0877193	0.038051672-0.18944877	-0.0829351	0.298246	non-endemic	non-endemic
303	Billecha	333	Jille Timuga	Amhara	November 2019	9	Amhara 4	10.0689	39.9617	1170	3	124	11	1.06654	0.0564516	0.027611271-0.11194798	0	0	0	NA	0	0	NA	0.0564516	0	9.42857	0.0806452	0.044392985-0.14209940	-0.0637361	0.25	non-endemic	non-endemic
308	Erifa	337	Lasta	Amhara	November 2019	9	Amhara 4	11.9336	38.9425	2077	4	123	12	0.662234	0.097561	0.056692743-0.16280535	0	0.097561	0	17	0	0	NA	0	0	NA	0.0731707	0.038970343-0.13322461	-0.0894556	0	non-endemic	non-endemic
311	Nebs Gebya	339	Quara	Amhara	November 2019	8	Amhara 1	12.6374	35.9176	545	2	124	10	0.850824	0.120968	0.074694981-0.19001929	0	0.112903	0	34.7143	0.00806452	0	24	0.00806452	0	24	0.0322581	0.012614619-0.08001150	-0.15018	0.00806452	endemic	endemic
312	Banbaho 2	339	Quara	Amhara	November 2019	8	Amhara 1	12.0924	35.8885	701	2	124	11	1.06654	0.145161	0.093836571-0.21781083	0	0.145161	0	25.3333	0	0	NA	0	0	NA	0.0564516	0.027611271-0.11194798	-0.116815	0.0403226	endemic	endemic
314	Seraba	341	Dembia	Amhara	November 2019	8	Amhara 1	12.299	37.3015	1787	4	109	11	0.513775	0.201835	0.137237241-0.28673334	0	0.201835	0	88.9091	0	0	NA	0	0	NA	0.119266	0.071039739-0.19341500	-0.0581972	0.100917	non-endemic	non-endemic
315	Chemera	342	Takusa	Amhara	November 2019	8	Amhara 1	12.241	37.0412	1861	5	125	10	1.01613	0.136	0.086676302-0.20702931	0	0.136	0	230.824	0	0	NA	0	0	NA	0.216	0.152908101-0.29602704	-0.0135732	0.376	non-endemic	non-endemic
407	Sedechaa	445	Goma	Oromia	November 2019	12	Oromia 8	7.93721	36.7017	1595	3	62	12	1.29621	0.33871	0.233417019-0.46282300	0	0.0645161	0	72	0.193548	0	97.5	0.129032	0	122.25	0.5	0.379227412-0.62077259	0.407381	0	non-endemic	endemic
409	Andode	445	Goma	Oromia	November 2019	12	Oromia 8	7.90585	36.6439	1541	2	124	12	1.38436	0.169355	0.113519720-0.24506082	0	0.104839	0	869.538	0.0645161	0	229.25	0.0322581	0	141	0.395161	0.313507014-0.48311608	0.136274	0.0483871	non-endemic	endemic
410	Botto	445	Goma	Oromia	November 2019	12	Oromia 8	7.76392	36.5112	1958	6	113	12	1.97354	0.336283	0.255833789-0.42749779	0.0353982	0.283186	0.0353982	3670.12	0.079646	0	51.3333	0.0353982	0.00884956	2128.5	0.60177	0.509597947-0.68724999	0.425282	0.0265487	non-endemic	endemic
411	Dhayi Kechene	445	Goma	Oromia	November 2019	12	Oromia 8	7.97831	36.5682	1687	4	124	11	0.74642	0.217742	0.154180860-0.29826594	0	0.16129	0	607.1	0.0564516	0	171.429	0.0241935	0	50	0.419355	0.336205919-0.50735031	0.210701	0.0241935	non-endemic	endemic
412	Qotta	445	Goma	Oromia	November 2019	12	Oromia 8	7.81564	36.52	1954	2	125	12	1.15517	0.48	0.394327670-0.56686495	0.032	0.328	0.032	3220.1	0.272	0	66.1765	0.008	0	66	0.4	0.318337673-0.48762541	0.115333	0.016	non-endemic	endemic
413	Huchuba/Meti	446	Omo Nada	Oromia	November 2019	13	Oromia 7	7.54087	37.3555	2199	2	92	10	0.95733	0.0543478	0.023435064-0.12098530	0.0108696	0.0434783	0.0108696	4846.5	0.0108696	0	48	0	0	NA	0.152174	0.092865403-0.23936513	-0.00104696	0	non-endemic	endemic
414	Dobi	447	Sekoru	Oromia	November 2019	13	Oromia 7	8.08452	37.4616	1939	1	123	11	0.708234	0.0243902	0.008329064-0.06925960	0	0.0243902	0	84	0.00813008	0	18	0	0	NA	0.195122	0.134773901-0.27393678	-0.0267963	0	non-endemic	endemic
422	Laku Chime	454	Limu Kosa	Oromia	November 2019	13	Oromia 7	8.1464	36.9958	1695	4	120	12	0.818182	0.0416667	0.017926717-0.09384085	0	0.0333333	0	63	0.0166667	0	12	0	0	NA	0.283333	0.210406281-0.36970202	0.00130253	0	status unknown	endemic
423	Alga	400	Seka Chekorsa	Oromia	November 2019	13	Oromia 7	7,6365841	36,7218918	1882	3	99	10	1.15239	0.161616	0.101999483-0.24651229	0.020202	0.10101	0.020202	3316.8	0.10101	0	78	0	0	NA	0.343434	0.257321316-0.44124383	0.172125	0	non-endemic	endemic
430	Qabanawaa Guuguufii	459	Girja	Oromia	November 2019	11	Oromia 2	6.11248	38.9861	1368	4	121	10	1.75028	0.413223	0.329475190-0.50231146	0.140496	0.38843	0.140496	4855.28	0.0661157	0	55.5	0	0	NA	0.214876	0.151067657-0.29623134	-0.012433	0.0826446	non-endemic	non-endemic
431	Arbo Waldhagi	459	Girja	Oromia	November 2019	11	Oromia 2	6.07608	39.1601	1327	4	113	10	2.22893	0.0442478	0.019045869-0.09941772	0.0176991	0.0353982	0.0176991	7624.5	0	0	NA	0.00884956	0	48	0.185841	0.124887067-0.26745191	-0.0393864	0	non-endemic	non-endemic
441	Boobaa	465	Liben	Oromia	November 2019	11	Oromia 2	5.10492	39.5613	1321	2	92	11	1.1395	0	0.000000000-0.02856795	0	0	0	NA	0	0	NA	0	0	NA	0.130435	0.076214804-0.21428014	-0.0680108	0	non-endemic	non-endemic
442	Hayaa Diimaa	466	Saba Boru	Oromia	November 2019	11	Oromia 2	5.53863	38.8102	1514	1	121	10	0.680672	0.0578512	0.028302753-0.11461018	0	0.0247934	0	1530	0.0330579	0	76.5	0	0	NA	0.181818	0.123247199-0.25997052	-0.0200341	0.0247934	non-endemic	non-endemic
602	Keshmondo No 4	662	Bambasi	Benishangul-Gumuz	November 2019	10	B. Gumuz 2	9.66546	34.7442	1441	5	125	11	0.760563	0.088	0.049848246-0.15071964	0	0.024	0	26	0.008	0	18	0.064	0	83.25	0.152	0.099520834-0.22523068	-0.0404356	0	non-endemic	endemic
603	Mutsa Sirna	662	Bambasi	Benishangul-Gumuz	November 2019	10	B. Gumuz 2	9.70204	34.7522	1451	5	125	11	0.953125	0.072	0.038339138-0.13118284	0	0.032	0	30	0	0	NA	0.048	0	68	0.04	0.017204609-0.09022555	-0.0941103	0	non-endemic	endemic
604	Hoha N 8	662	Bambasi	Benishangul-Gumuz	November 2019	10	B. Gumuz 2	9.9482	34.663	1442	4	125	11	1.11864	0.104	0.061790968-0.16982282	0	0.016	0	45	0	0	NA	0.088	0	68.1818	0.04	0.017204609-0.09022555	-0.109281	0.008	non-endemic	endemic
613	Gambella Dalle First Cycle	669	Oda Godere	Benishangul-Gumuz	November 2019	10	B. Gumuz 2	10.1119	34.9861	773	1	124	10	1.13812	0.0483871	0.022362411-0.10155247	0	0.016129	0	15	0	0	NA	0.0403226	0	38.4	0.0403226	0.017344339-0.09092616	-0.106931	0.00806452	endemic	endemic
701	Tsengelo	771	Dita	SNNPR	April 2019	3	SNNPR 3	6.31324	37.5065	NA	6	125	12	0.923077	0.256	0.187567069-0.33898284	0.032	0.08	0.032	4754.4	0.176	0	86.1818	0.04	0	252	0.448	0.363668905-0.53543190	0.187169	0	non-endemic	non-endemic
702	Chano Mile	772	Arba Minch Zuria	SNNPR	April 2019	3	SNNPR 3	6.11542	37.5899	NA	2	117	13	0.828154	0.00854701	0.001510354-0.04682950	0	0	0	NA	0.00854701	0	36	0	0	NA	0.0598291	0.029280475-0.11836305	-0.0933896	0	non-endemic	non-endemic
704	Tamaten	774	Semen bench	SNNPR	April 2019	5	SNNPR 5	7.18944	35.6403	NA	2	104	13.5	2.05904	0.471154	0.377964859-0.56639791	0.00961539	0.0480769	0.00961539	1516.8	0.451923	0	91.4043	0.00961539	0	132	0.625	0.529067381-0.71202728	0.321894	0	non-endemic	endemic
705	Milleinium yikir Damoze	774	Semen bench	SNNPR	April 2019	5	SNNPR 5	7.0925	35.6569	NA	2	116	12	1.14823	0.594828	0.503841228-0.67973464	0.00862069	0.0172414	0	1488	0.594828	0.00862069	147.13	0	0	NA	0.560345	0.469524949-0.64729606	0.27965	0	non-endemic	endemic
706	Jeyikin	774	Semen bench	SNNPR	April 2019	5	SNNPR 5	7.11528	35.6211	NA	2	116	13	1.46792	0.413793	0.328334853-0.50477799	0	0.00862069	0	144	0.405172	0	77.1064	0	0	NA	0.594828	0.503841228-0.67973464	0.40647	0	non-endemic	endemic
707	Endkale	774	Semen bench	SNNPR	April 2019	5	SNNPR 5	7.06611	35.6733	NA	2	118	12	1.31374	0.5	0.411218894-0.58878111	0	0.0338983	0	90	0.491525	0	108	0	0	NA	0.398305	0.314526856-0.48849586	0.175953	0	non-endemic	endemic
708	Gariken	774	Semen bench	SNNPR	April 2019	5	SNNPR 5	7.00833	35.5536	NA	2	95	12	1.31696	0.347368	0.259247297-0.44735355	0	0.0631579	0	24	0.326316	0	63.4839	0.0210526	0	102	0.473684	0.376267421-0.57314652	0.305361	0	non-endemic	endemic
709	Millinium Gole	774	Semen bench	SNNPR	April 2019	5	SNNPR 5	6.98361	35.6094	NA	4	34	10	1.42836	0.5	0.340693256-0.65930674	0	0	0	NA	0.5	0	132.706	0	0	NA	0.382353	0.239001833-0.54958983	0.178319	0	non-endemic	endemic
710	Apple Trust	775	Yirgalem Town	SNNPR	April 2019	7	SNNPR 7	6.74857	38.4006	NA	6	99	13	1.06271	0.161616	0.101999483-0.24651229	0.010101	0.0707071	0.010101	2859.43	0.141414	0	84	0.010101	0	60	0.353535	0.266448529-0.45156403	0.176617	0	non-endemic	non-endemic
711	Hora Eela	776	Chire	SNNPR	April 2019	7	SNNPR 7	9.0479	38.7304	NA	6	122	12	1.34632	0.598361	0.509653794-0.68106237	0.0901639	0.581967	0.0901639	2446.14	0.155738	0	34.1053	0.00819672	0	60	0.704918	0.618732466-0.77859287	0.60951	0	non-endemic	non-endemic
712	Bandulcho	777	Arbe Gonna	SNNPR	April 2019	7	SNNPR 7	6.66437	38.6516	NA	6	125	12	1.55102	0.312	0.237408832-0.39780176	0.04	0.216	0.04	1919.11	0.176	0	75.8182	0	0	NA	0.584	0.496350081-0.66664093	0.510953	0	uncertain	non-endemic
713	Kuta Mender	778	Damot Weyde	SNNPR	April 2019	3	SNNPR 3	6.9008	37.8176	NA	4	115	12	1.29991	0.0956522	0.054252519-0.16319229	0	0.0347826	0	294	0.00869565	0	60	0.0608696	0	85.7143	0.13913	0.087489314-0.21410122	-0.0535001	0	non-endemic	non-endemic
714	Mendida	779	Duna	SNNPR	April 2019	3	SNNPR 3	7.42192	37.8105	NA	5	105	12	1.56082	0.0761905	0.039110652-0.14318623	0.00952381	0.0666667	0.00952381	2218.29	0	0	NA	0.00952381	0	36	0.314286	0.233380642-0.40830001	0.0504392	0	non-endemic	non-endemic
716	Otewa	781	Gurafereda	SNNPR	April 2019	4	SNNPR 4	6.85528	35.3353	NA	4	117	11	0.828154	0.42735	0.341428033-0.51789177	0	0.119658	0	60.8571	0.34188	0	81.9	0	0	NA	0.376068	0.293552415-0.46646372	0.181635	0.0769231	endemic	endemic
717	Otewa 2	781	Gurafereda	SNNPR	April 2019	4	SNNPR 4	6.84722	35.2739	NA	6	123	11	1.15796	0.138211	0.088116456-0.21022022	0	0.0650407	0	291	0.121951	0	109.6	0	0	NA	0.235772	0.169471236-0.31807802	0.0780108	0.0325203	endemic	endemic
718	Otewa 3	781	Gurafereda	SNNPR	April 2019	4	SNNPR 4	6.84972	35.2283	NA	2	119	11	0.724733	0.0756303	0.040297242-0.13750477	0.00840336	0.00840336	0	1140	0.0672269	0.00840336	225	0	0	NA	0.378151	0.296123775-0.46779958	0.191209	0.00840336	endemic	endemic
719	Orenita	781	Gurafereda	SNNPR	April 2019	4	SNNPR 4	6.86806	35.3478	NA	4	122	11	0.564211	0.368852	0.288460800-0.45725098	0.00819672	0.0901639	0.00819672	1382.18	0.344262	0	114.286	0	0	NA	0.516393	0.428579834-0.60320619	0.370706	0.0327869	endemic	endemic
720	Tigel Fire	782	Debub Bench	SNNPR	April 2019	4	SNNPR 4	6.88972	35.3981	NA	4	124	10	1.10172	0.693548	0.607605580-0.76785947	0.0322581	0.153226	0.00806452	619.579	0.653226	0.0241935	274.963	0	0	NA	0.741935	0.658467395-0.81086392	0.835128	0.153226	endemic	endemic
721	Gelit	782	Debub Bench	SNNPR	April 2019	4	SNNPR 4	6.8575	35.5464	NA	3	111	11	1.4667	0.495495	0.404202910-0.58708943	0	0.00900901	0	24	0.486486	0	161.556	0	0	NA	0.486486	0.395523954-0.57835308	0.26448	0.117117	endemic	endemic
722	Fanika	782	Debub Bench	SNNPR	April 2019	4	SNNPR 4	6.94278	35.5161	NA	3	120	10	1.06911	0.425	0.340230392-0.51442248	0.00833333	0.0166667	0	78	0.416667	0.00833333	351.84	0	0	NA	0.466667	0.379829170-0.55557211	0.278935	0.0583333	endemic	endemic
723	Misgana Acedamy	783	Mizan Aman	SNNPR	April 2019	5	SNNPR 5	6.99472	35.5883	NA	4	114	12	1.151	0.0175439	0.004824419-0.06171803	0	0.00877193	0	12	0.00877193	0	24	0	0	NA	0.131579	0.081386510-0.20579136	0.0455023	0	endemic	endemic
724	Edget Fire	784	Merab Badewacho	SNNPR	April 2019	3	SNNPR 3	7.14394	37.9564	NA	1	103	11	1.14592	0.0291262	0.009954368-0.08215837	0	0.0291262	0	1472	0	0	NA	0	0	NA	0.174757	0.113498966-0.25940364	-0.0065502	0.0194175	non-endemic	non-endemic
725	Deda 1st Cycle	784	Merab Badewacho	SNNPR	April 2019	3	SNNPR 3	7.13556	37.9538	NA	2	123	12	0.808972	0.113821	0.069022844-0.18201068	0.0162602	0.097561	0.0162602	2961	0.0243902	0	56	0	0	NA	0.170732	0.114466787-0.24694075	-0.0258535	0	non-endemic	non-endemic
726	Nigat Kokeb	785	Hawassa Town Ad.	SNNPR	April 2019	6	SNNPR 6	7.05833	38.4801	NA	1	120	11	0.967342	0.0583333	0.028541010-0.11552592	0.00833333	0.0333333	0.00833333	1842	0.0333333	0	168	0	0	NA	0.15	0.097038123-0.22467529	-0.0352331	0	non-endemic	non-endemic
729	Bethelium	788	Wondo Genet	SNNPR	April 2019	6	SNNPR 6	7.04747	38.6151	NA	1	121	13	0.920492	0.603306	0.514252716-0.68600127	0.165289	0.429752	0.165289	11793.9	0.322314	0	109.846	0	0	NA	0.371901	0.290970371-0.46071468	0.10663	0	non-endemic	non-endemic
731	Garbe 1st Cycle	788	Wondo Genet	SNNPR	April 2019	6	SNNPR 6	6.98832	38.629	NA	5	67	11	0.595151	0.597015	0.477413289-0.70609507	0.0597015	0.373134	0.0447761	3335.52	0.343284	0.0149254	193.565	0	0	NA	0.537313	0.419164576-0.65141556	0.300552	0	non-endemic	non-endemic
732	Ab Atsede Hitsanat	788	Wondo Genet	SNNPR	April 2019	6	SNNPR 6	7.01716	38.6097	NA	2	122	12	1	0.286885	0.214097494-0.37268416	0.0245902	0.0901639	0.0245902	5295.27	0.221311	0	71.5556	0.00819672	0	48	0.262295	0.192354430-0.34674818	0.0542298	0	non-endemic	non-endemic
733	Gike Atoye	788	Wondo Genet	SNNPR	April 2019	6	SNNPR 6	7.04864	38.6666	NA	4	120	11	1.18198	0.65	0.561213246-0.72948100	0.108333	0.55	0.108333	3881.13	0.333333	0	95.4	0.00833333	0	36	0.4	0.316764081-0.48943975	0.161957	0	non-endemic	non-endemic
804	Elia	881	Itang	Gambella	April 2019	1	Gambella 1	8.16741	34.3318	NA	4	70	11	0.89179	0.214286	0.134387030-0.32391186	0	0.2	0	479.143	0	0	NA	0.0142857	0	48	0.3	0.205366053-0.41544317	0.0717954	0	non-endemic	endemic
805	Itang Number 02	881	Itang	Gambella	April 2019	1	Gambella 1	8.19605	34.2629	NA	4	89	13	1.22519	0.011236	0.001986183-0.06093246	0	0	0	NA	0.011236	0	60	0	0	NA	0.0898876	0.046252429-0.16746092	-0.0322384	0	non-endemic	endemic
901	Dodota	991	Erer	Harari	April 2019	2	Harari 2	9.31068	42.2208	NA	1	120	16	4.9988	0.0333333	0.013037551-0.08258034	0	0.00833333	0	12	0	0	NA	0.025	0	36	0.125	0.077234973-0.19602940	-0.0253734	0.0416667	status uncertain	status unknown
903	Erer Hawaye	991	Erer	Harari	April 2019	2	Harari 2	9.32905	42.2394	NA	6	77	16	2.66703	0.142857	0.081683316-0.23797270	0	0.012987	0	60	0.012987	0	12	0.116883	0	54.6667	0.155844	0.091458722-0.25293708	-0.0270214	0.0649351	status uncertain	status unknown
904	Ulanula	991	Erer	Harari	April 2019	2	Harari 2	9.38661	42.247	NA	4	106	16	7.15661	0.0849057	0.045311559-0.15353375	0	0.0188679	0	24	0.00943396	0	48	0.0566038	0	32	0.113208	0.065956821-0.18751267	-0.0636637	0.0471698	status uncertain	status unknown
905	Erer Weldeya	991	Erer	Harari	April 2019	2	Harari 2	9.34455	42.2115	NA	1	94	16	3.08664	0	0.000000000-0.02797713	0	0	0	NA	0	0	NA	0	0	NA	0.148936	0.090840480-0.23459885	-0.0545281	0.0638298	status uncertain	status unknown
971	Adi Fanbi	903	Medebay Zana	Tigray	November 2019	14	Tigray 3	14.1244	38.7316	1983	2	101	10	1.0202	0.029703	0.010152481-0.08371743	0	0	0	NA	0.00990099	0	6	0.029703	0	24	0.0594059	0.027508128-0.12359106	-0.0972793	0.29703	non-endemic	non-endemic
972	My Liham	903	Medebay Zana	Tigray	November 2019	14	Tigray 3	14.1244	38.7316	2032	1	48	10	0.920123	0	0.000000000-0.05335794	0	0	0	NA	0	0	NA	0	0	NA	0.0208333	0.003687111-0.10899218	-0.103174	0.0208333	non-endemic	non-endemic
973	Newih Echa	903	Medebay Zana	Tigray	November 2019	14	Tigray 3	14.1243	38.7316	1738	1	48	10	0.84604	0.0208333	0.003687111-0.10899218	0	0.0208333	0	12	0	0	NA	0	0	NA	0.0833333	0.032883757-0.19553302	-0.0851053	0.416667	non-endemic	non-endemic
974	Teway Ruba	903	Medebay Zana	Tigray	November 2019	14	Tigray 3	14.1243	38.7316	1702	2	49	10	0.531159	0	0.000000000-0.05232598	0	0	0	NA	0	0	NA	0	0	NA	0.0408163	0.011265633-0.13713032	-0.0874479	0.163265	non-endemic	non-endemic
975	Embalats	903	Medebay Zana	Tigray	November 2019	14	Tigray 3	14.1243	38.7316	1935	1	85	11	1.12495	0.117647	0.065173576-0.20318603	0	0	0	NA	0.0117647	0	108	0.117647	0	196.8	0.117647	0.065173576-0.20318603	-0.0734943	0.0352941	non-endemic	non-endemic
403	Geello	442	Abaya	Oromia	November 2019	11	Oromia 2	6.21684	38.0257	NA	6	0	NA	NA	NA	NA	NA	NA	NA	NA	NA	NA	NA	NA	NA	NA	NA	NA	NA	NA	non-endemic	non-endemic
408	Adare	445	Goma	Oromia	November 2019	12	Oromia 8	8.0015	36.7459	1648	3	0	NA	NA	NA	NA	NA	NA	NA	NA	NA	NA	NA	NA	NA	NA	NA	NA	NA	NA	non-endemic	endemic
727	Sikicha	786	Chuko	SNNPR	April 2019	7	SNNPR 7	6.52692	38.2746	NA	2	0	NA	NA	NA	NA	NA	NA	NA	NA	NA	NA	NA	NA	NA	NA	NA	NA	NA	NA	non-endemic	non-endemic
730	Tesfa	788	Wondo Genet	SNNPR	April 2019	6	SNNPR 6	7.02215	38.6028	NA	2	0	NA	NA	NA	NA	NA	NA	NA	NA	NA	NA	NA	NA	NA	NA	NA	NA	NA	NA	non-endemic	non-endemic
801	Pililuwale	881	Itang	Gambella	April 2019	1	Gambella 1	8.31397	34.0486	NA	4	0	NA	NA	NA	NA	NA	NA	NA	NA	NA	NA	NA	NA	NA	NA	NA	NA	NA	NA	non-endemic	endemic
802	Watgach	881	Itang	Gambella	April 2019	1	Gambella 1	8.30079	34.1393	NA	3	0	NA	NA	NA	NA	NA	NA	NA	NA	NA	NA	NA	NA	NA	NA	NA	NA	NA	NA	non-endemic	endemic
References
[1] Leta GT, Mekete K, Wuletaw Y, Gebretsadik A, Sime H, Mekasha S, et al. National mapping of soil-transmitted helminth and schistosome infections in Ethiopia. Parasite Vector. 2020;13(1):437. doi: 10.1186/s13071-020-04317-6.
[2] Sime H, Gass KM, Mekasha S, Assefa A, Woyessa A, Shafi O, et al. Results of a confirmatory mapping tool for Lymphatic filariasis endemicity classification in areas where transmission was uncertain in Ethiopia. PLoS Negl Trop Dis. 2018;12(3):e0006325. Epub 2018/03/27. doi: 10.1371/journal.pntd.0006325. PubMed PMID: 29579038; PubMed Central PMCID: PMCPMC5886699.
[3] Meribo K, Kebede B, Feleke SM, Mengistu B, Mulugeta A, Sileshi M, et al. Review of Ethiopian Onchocerciasis Elimination Programme. Ethiop Med J. 2017;55(Suppl 1):55-63. PubMed PMID: 28878430.
