# Supplementary material for: Comparison of coproprevalence and seroprevalence to guide decision-making in national soil-transmitted helminthiasis control programs: Ethiopia as a case study
Source: PLoS Negl Trop Dis. 2022 Oct 5;16(10):e0010824. doi: 10.1371/journal.pntd.0010824 (PMC9534397; doi:10.1371/journal.pntd.0010824)
Supplement: S3 Info — Endemicity of lymphatic filariasis and onchocerciasis is documented based on data of Sime et al. (2018) and Meribo et al. (2017) [35, 36]. [35, 36]. Results of the 2019 survey include the detected coproprevalence for any STH and the different STH species for both any intensity and moderate-to-heavy intensity (MHI) infections as well as the coproprevalence for Schistosoma mansoni. Seroprevalence based on the AsLungL3-ELISA is recorded. All prevalence confidence intervals given are 95% Wilson score intervals. Mean FECs and mean ODr values on woreda level are documented. Furthermore, the number of students screened, the median age and the ratio male/female per woreda are recorded. (XLSX) [file pntd.0010824.s003.xlsx]

## Sheet: Sheet1
Woreda characteristics							Any STH			Ascaris			Trichuris			Hookworm			AsLungL3 serology			Other helminths
woreda ID	woreda name	regional state	number of students screened	number of schools screened	median age	ratio male/female	coproprevalence	coproprevalence Wilson score interval	MHI coproprevalence	coproprevalence	MHI coproprevalence	Mean FEC of positive subjects (EPG)	coproprevalence	MHI coproprevalence	Mean FEC of positive subjects (EPG)	coproprevalence	MHI coproprevalence	Mean FEC of positive subjects (EPG)	seroprevalence	seroprevalence Wilson score interval	mean ODr	Schistosoma mansoni coproprevalence	Lymphatic filariasis endemicity [1]	Onchocerciasis endemicity [2]
332	Dewa Chefa	Amhara	57	1	12	0.727414	0.0701754	0.027626420-0.16700170	0	0	0	NA	0	0	NA	0.0701754	0	10.5	0.0877193	0.03805167-0.18944877	-0.0829351	0.298246	non-endemic	non-endemic
333	Jille Timuga	Amhara	124	1	11	1.06654	0.0564516	0.027611271-0.11194798	0	0	0	NA	0	0	NA	0.0564516	0	9.42857	0.0806452	0.04439298-0.14209940	-0.0637361	0.25	non-endemic	non-endemic
337	Lasta	Amhara	123	1	12	0.662234	0.097561	0.056692743-0.16280535	0	0.097561	0	17	0	0	NA	0	0	NA	0.0731707	0.03897034-0.13322461	-0.0894556	0	non-endemic	non-endemic
339	Quara	Amhara	248	2	10	0.952744	0.133065	0.096342022-0.18098110	0	0.129032	0	29.4375	0.00403226	0	24	0.00403226	0	24	0.0443548	0.02494478-0.07766524	-0.133498	0.0241935	endemic	endemic
341	Dembia	Amhara	109	1	11	0.513775	0.201835	0.137237241-0.28673334	0	0.201835	0	88.9091	0	0	NA	0	0	NA	0.119266	0.07103974-0.19341500	-0.0581972	0.100917	non-endemic	non-endemic
342	Takusa	Amhara	125	1	10	1.01613	0.136	0.086676302-0.20702931	0	0.136	0	230.824	0	0	NA	0	0	NA	0.216	0.15290810-0.29602704	-0.0135732	0.376	non-endemic	non-endemic
400	Seka Chekorsa	Oromia	99	1	10	1.15239	0.161616	0.101999483-0.24651229	0.020202	0.10101	0.020202	3316.8	0.10101	0	78	0	0	NA	0.343434	0.25732132-0.44124383	0.172125	0	non-endemic	endemic
445	Goma	Oromia	548	5	12	1.22767	0.304745	0.267675276-0.34453219	0.0145985	0.20073	0.0145985	2483.65	0.127737	0	98.8	0.0364963	0.00182482	513.6	0.456204	0.41495167-0.49806682	0.238606	0.0255474	non-endemic	endemic
446	Omo Nada	Oromia	92	1	10	0.95733	0.0543478	0.023435064-0.12098530	0.0108696	0.0434783	0.0108696	4846.5	0.0108696	0	48	0	0	NA	0.152174	0.09286540-0.23936513	-0.00104696	0	non-endemic	endemic
447	Sekoru	Oromia	123	1	11	0.708234	0.0243902	0.008329064-0.06925960	0	0.0243902	0	84	0.00813008	0	18	0	0	NA	0.195122	0.13477390-0.27393678	-0.0267963	0	non-endemic	endemic
454	Limu Kosa	Oromia	120	1	12	0.818182	0.0416667	0.017926717-0.09384085	0	0.0333333	0	63	0.0166667	0	12	0	0	NA	0.283333	0.21040628-0.36970202	0.00130253	0	status unknown	endemic
459	Girja	Oromia	234	2	10	1.96209	0.235043	0.185263971-0.29338033	0.0811966	0.217949	0.0811966	5072.47	0.034188	0	55.5	0.0042735	0	48	0.200855	0.15454111-0.25683149	-0.0254489	0.042735	non-endemic	non-endemic
465	Liben	Oromia	92	1	11	1.1395	0	0.000000000-0.02856795	0	0	0	NA	0	0	NA	0	0	NA	0.130435	0.07621480-0.21428014	-0.0680108	0	non-endemic	non-endemic
466	Saba Boru	Oromia	121	1	10	0.680672	0.0578512	0.028302753-0.11461018	0	0.0247934	0	1530	0.0330579	0	76.5	0	0	NA	0.181818	0.12324720-0.25997052	-0.0200341	0.0247934	non-endemic	non-endemic
662	Bambasi	Benishangul-Gumuz	375	3	11	0.933114	0.088	0.063346276-0.12100910	0	0.024	0	32	0.00266667	0	18	0.0666667	0	72.96	0.0773333	0.05438156-0.10885680	-0.0812754	0.00266667	non-endemic	endemic
669	Oda Godere	Benishangul-Gumuz	124	1	10	1.13812	0.0483871	0.022362411-0.10155247	0	0.016129	0	15	0	0	NA	0.0403226	0	38.4	0.0403226	0.01734434-0.09092616	-0.106931	0.00806452	endemic	endemic
771	Dita	SNNPR	125	1	12	0.923077	0.256	0.187567069-0.33898284	0.032	0.08	0.032	4754.4	0.176	0	86.1818	0.04	0	252	0.448	0.36366890-0.53543190	0.187169	0	non-endemic	non-endemic
772	Arba Minch Zuria	SNNPR	117	1	13	0.828154	0.00854701	0.001510354-0.04682950	0	0	0	NA	0.00854701	0	36	0	0	NA	0.0598291	0.02928047-0.11836305	-0.0933896	0	non-endemic	non-endemic
774	Semen bench	SNNPR	583	6	12	1.41896	0.471698	0.431494162-0.51227259	0.00343053	0.0308748	0.00171527	622.667	0.461407	0.00171527	106.171	0.0051458	0	112	0.521441	0.48088379-0.56171715	0.289711	0	non-endemic	endemic
775	Yirgalem Town	SNNPR	99	1	13	1.06271	0.161616	0.101999483-0.24651229	0.010101	0.0707071	0.010101	2859.43	0.141414	0	84	0.010101	0	60	0.353535	0.26644853-0.45156403	0.176617	0	non-endemic	non-endemic
776	Chire	SNNPR	122	1	12	1.34632	0.598361	0.509653794-0.68106237	0.0901639	0.581967	0.0901639	2446.14	0.155738	0	34.1053	0.00819672	0	60	0.704918	0.61873247-0.77859287	0.60951	0	non-endemic	non-endemic
777	Arbe Gonna	SNNPR	125	1	12	1.55102	0.312	0.237408832-0.39780176	0.04	0.216	0.04	1919.11	0.176	0	75.8182	0	0	NA	0.584	0.49635008-0.66664093	0.510953	0	uncertain	non-endemic
778	Damot Weyde	SNNPR	115	1	12	1.29991	0.0956522	0.054252519-0.16319229	0	0.0347826	0	294	0.00869565	0	60	0.0608696	0	85.7143	0.13913	0.08748931-0.21410122	-0.0535001	0	non-endemic	non-endemic
779	Duna	SNNPR	105	1	12	1.56082	0.0761905	0.039110652-0.14318623	0.00952381	0.0666667	0.00952381	2218.29	0	0	NA	0.00952381	0	36	0.314286	0.23338064-0.40830001	0.0504392	0	non-endemic	non-endemic
781	Gurafereda	SNNPR	481	4	11	0.794688	0.251559	0.214854455-0.29220090	0.004158	0.0706861	0.002079	574.235	0.218295	0.002079	109.714	0	0	NA	0.376299	0.33414592-0.42041302	0.205461	0.037422	endemic	endemic
782	Debub Bench	SNNPR	355	3	10	1.19154	0.540845	0.488845970-0.59196966	0.0140845	0.0619718	0.0028169	543.273	0.521127	0.0112676	262.638	0	0	NA	0.569014	0.51703223-0.61951833	0.468691	0.109859	endemic	endemic
783	Mizan Aman	SNNPR	114	1	12	1.151	0.0175439	0.004824419-0.06171803	0	0.00877193	0	12	0.00877193	0	24	0	0	NA	0.131579	0.08138651-0.20579136	0.0455023	0	endemic	endemic
784	Merab Badewacho	SNNPR	226	2	12	0.948179	0.0752212	0.047491977-0.11714959	0.00884956	0.0663717	0.00884956	2663.2	0.0132743	0	56	0	0	NA	0.172566	0.12888179-0.22719609	-0.017056	0.00884956	non-endemic	non-endemic
785	Hawassa Town Ad.	SNNPR	120	1	11	0.967342	0.0583333	0.028541010-0.11552592	0.00833333	0.0333333	0.00833333	1842	0.0333333	0	168	0	0	NA	0.15	0.09703812-0.22467529	-0.0352331	0	non-endemic	non-endemic
788	Wondo Genet	SNNPR	430	4	12	0.945525	0.525581	0.478366722-0.57234305	0.0930233	0.35814	0.0906977	6565.42	0.3	0.00232558	112.279	0.00465116	0	42	0.374419	0.32997593-0.42108521	0.137419	0	non-endemic	non-endemic
881	Itang	Gambella	159	2	12	1.06484	0.100629	0.062893665-0.15720667	0	0.0880503	0	479.143	0.00628931	0	60	0.00628931	0	48	0.18239	0.13009951-0.24966532	0.0135627	0	non-endemic	endemic
903	Medebay Zana	Tigray	331	5	10	0.913143	0.0422961	0.025359466-0.06973467	0	0.00302115	0	12	0.0060423	0	57	0.0392749	0	156.923	0.0694864	0.04674547-0.10210545	-0.0888053	0.187311	non-endemic	non-endemic
991	Erer	Harari	397	4	16	4.15464	0.0604534	0.040957676-0.08837390	0	0.0100756	0	30	0.00503778	0	30	0.04534	0	44	0.133501	0.10353313-0.17049406	-0.0428198	0.0528967	status uncertain	status unknown
References
[1] Sime H, Gass KM, Mekasha S, Assefa A, Woyessa A, Shafi O, et al. Results of a confirmatory mapping tool for Lymphatic filariasis endemicity classification in areas where transmission was uncertain in Ethiopia. PLoS Negl Trop Dis. 2018;12(3):e0006325. Epub 2018/03/27. doi: 10.1371/journal.pntd.0006325. PubMed PMID: 29579038; PubMed Central PMCID: PMCPMC5886699.
[2] Meribo K, Kebede B, Feleke SM, Mengistu B, Mulugeta A, Sileshi M, et al. Review of Ethiopian Onchocerciasis Elimination Programme. Ethiop Med J. 2017;55(Suppl 1):55-63. PubMed PMID: 28878430.
